# Supplementary material for: Retrospective Analysis of Antibiotic Use in Dogs with Chronic Inflammatory Enteropathy Prior to Referral: 144 Cases (2020–2024)
Source: Animals (Basel). 2026 Jun 8;16(12):1763. doi: 10.3390/ani16121763 (PMC13296299; doi:10.3390/ani16121763)
Supplement: Supplementary file 1 [file animals-16-01763-s001.zip]

Archive with 1 entries (1 files):
- animals-4322476-supplementary.pdf
